# Supplementary material for: Social Isolation in Turkish Adolescents: Translation, Cross-Cultural Adaptation, and Validation of the Social Isolation Questionnaire
Source: Children (Basel). 2025 Aug 26;12(9):1122. doi: 10.3390/children12091122 (PMC12469003; doi:10.3390/children12091122)
Supplement: Supplementary file 1 [file children-12-01122-s001.zip]

Archive with 2 entries (2 files):
- Supplementary_Original scale form.pdf
- Supplementary_Turkish scale form.pdf
